# Supplementary material for: Comparative Genomics and In Vitro Experiments Provide Insight into the Adaptation and Probiotic Properties of Shouchella clausii
Source: Microorganisms. 2024 Oct 25;12(11):2143. doi: 10.3390/microorganisms12112143 (PMC11596458; doi:10.3390/microorganisms12112143)
Supplement: Supplementary file 1 [file microorganisms-12-02143-s001.zip]

Archive with 8 entries (8 files):
- Fig S1 Phylogenetic tree built using Mash distance.jpg
- Table S1 The genome information of 43 isolated strains and 21 genomes of S. clausii downloaded from NCBI GenBank database.xlsx
- Table S2 ANI value between 64 strains.csv
- Table S3 The colony diameter (mm) of 43 isolated strains under different temperatures, pH, and salinity .xlsx
- Table S4 Genetic basis for Shouchella clausii strains adaptation to diverse habitats.xlsx
- Table S5 CAZyme genes of 43 isolated strains.xlsx
- Table S6 The degrading ability of amylase, protease, and cellulase of 43 isolated strains.xlsx
- Table S7 Hemolysis test of 43 isolated strains using dot inuclation.xlsx
