# Supplementary material for: Comparative Genomics and In Vitro Experiments Provide Insight into the Adaptation and Probiotic Properties of Shouchella clausii
Source: Microorganisms. 2024 Oct 25;12(11):2143. doi: 10.3390/microorganisms12112143 (PMC11596458; doi:10.3390/microorganisms12112143)
Supplement: Supplementary file 1 [file microorganisms-12-02143-s001.zip › Table S1 The genome information of 43 isolated strains and 21 genomes of S. clausii downloaded from NCBI GenBank database.xlsx]

## Sheet: Isolates
The genome information of 43 Bacillus clausii strains
Strain	CRISPR_Num	Gene number	rRNA				tRNA	Total Num(>500bp)	Total Length(bp)	N50 Length(bp)	N90 Length(bp)	Max Length(bp)	Min Length(bp)	DNA G+C%
			5S	16S	23S	sRNA
FJAT-44510	11	4538	7	0	0	7	75	23	4330138	418211	88723	1426539	1078	44.67
FJAT-45335	13	4235	3	0	0	11	43	12	4124527	542402	126391	1256526	89206	44.18
FJAT-45430	7	4465	5	1	0	7	74	83	4296764	93565	30808	371136	746	44.58
FJAT-45452	9	4604	6	0	0	11	44	106	4438678	56045	20781	240413	1221	44.55
FJAT-45507	11	4562	8	0	0	11	75	72	4384310	132891	36294	400111	529	44.56
FJAT-45535	7	4374	8	0	0	7	75	46	4229813	220915	52441	957018	701	44.59
FJAT-45542	12	4502	8	1	1	15	75	62	4348810	143597	53073	308903	552	44.62
FJAT-45399	14	4758	8	1	1	5	75	28	4621128	785525	144601	1308093	859	44.46
FJAT-45362	7	4491	8	1	1	8	75	35	4303911	301879	74944	432973	703	44.65
FJAT-45363	9	4789	5	0	0	16	41	137	4614407	44340	14984	180234	6170	44.57
FJAT-45247	7	4362	8	1	1	6	75	27	4215174	437327	115039	711842	701	44.76
FJAT-45236	8	4438	8	0	1	8	75	22	4294997	356552	89275	756983	625	44.68
FJAT-44511	11	4510	7	0	0	7	75	22	4313145	435674	88723	1426326	704	44.7
FJAT-45152	10	4872	6	0	0	11	44	65	4591073	175713	37652	565792	683	44.33
FJAT-45178	11	4520	7	1	1	17	75	66	4386041	146671	37018	371136	683	44.64
FJAT-45180	9	4670	7	1	0	15	75	75	4517994	158731	36905	340535	683	44.57
FJAT-45184	9	4675	7	1	0	19	75	74	4518872	146454	36372	340535	714	44.57
FJAT-45219	12	4401	7	0	0	8	75	23	4226967	648301	124707	1802057	696	44.67
FJAT-45234	9	4438	8	1	1	8	85	32	4260919	257960	79140	824910	703	44.74
FJAT-27233	11	4349	7	0	0	7	75	15	4200887	643631	214941	812284	977	44.65
FJAT-41143	12	4413	6	1	0	15	75	127	4220846	72819	19506	229800	513	44.69
FJAT-41148	12	4354	6	1	0	16	75	128	4180056	68141	18754	264282	589	44.67
FJAT-41180	9	4658	7	1	0	19	75	131	4420711	68488	19846	180142	501	44.57
FJAT-41199	10	4409	6	1	1	15	75	122	4217127	82825	19510	256688	712	44.73
FJAT-41355	11	4577	8	0	0	8	75	18	4343940	498145	223318	800916	842	44.71
FJAT-41430	4	4542	8	1	1	12	75	93	4379170	89737	24560	282731	557	44.62
FJAT-41565	4	4480	8	1	0	15	75	82	4333317	108570	33544	211021	752	44.63
FJAT-41576	4	4628	8	0	0	9	75	81	4419822	96181	30668	282956	681	44.59
FJAT-41623	5	4509	8	1	0	12	75	95	4468568	86451	27694	292940	555	44.53
FJAT-41641	6	4493	8	1	0	8	75	98	4316540	84838	27199	363834	615	44.68
FJAT-41659	4	4515	8	1	0	10	75	91	4368540	82151	27772	282863	557	44.6
FJAT-41682	13	4342	8	0	0	6	75	22	4189485	440718	79429	1388167	818	44.74
FJAT-41729	6	4577	8	1	0	16	75	88	4423083	97529	33582	366409	513	44.55
FJAT-41736	16	4395	6	0	0	7	83	18	4205045	670096	129177	1991377	533	44.7
FJAT-41761	10	4424	6	1	0	15	75	116	4263539	82806	18538	265590	518	44.62
FJAT-41765	5	4596	8	1	0	11	75	88	4410310	103469	33657	216090	573	44.61
FJAT-45222	10	4509	8	0	1	16	75	73	4365646	158934	37975	262542	674	44.66
FJAT-47732	14	4493	5	1	1	7	75	27	4312434	363393	90739	665891	588	44.8
FJAT-47757	11	4699	8	1	1	6	75	19	4463473	534237	191962	1072112	506	44.56
FJAT-47764	9	4452	8	1	1	8	75	16	4305533	734913	237387	1466392	548	44.58
FJAT-46447	13	4312	7	1	1	7	75	15	4151032	872712	200443	1785445	508	44.74
FJAT-46477	9	4416	8	1	1	7	75	21	4295983	387703	203449	693749	777	44.69
FJAT-42910	13	4470	8	1	1	7	79	16	4304127	847791	202866	1690270	822	44.68

## Sheet: Genomes from NCBI
#feature	Strain	DNA G+C	contigs	size	CDS	CRISPR	gene	mRNA	misc_RNA	rRNA	tRNA	tmRNA	Genome accession	Source	Function	Ref
GCF_000009825.1	KSM-K16	44.8	1	4303871	4299	7	4455	4455	58	22	75	1	AP006627.1	Soil	high-alkaline protease-producing	Kobayashi et al., 1995
GCF_000737305.2	ENTPro	44.66	2	4296341	4238	10	4397	4397	61	22	75	1	CP012476	Commercially probiotic Enterogermina®	Probiotic	Khatri et al., 2019
GCF_000981315.1	UBBC-07	44.6	61	4197324	4183	4	4330	4330	63	8	75	1	LATY00000000.1	Soil	Probiotic
GCF_001598215.1	AKU0647	44.3	16	4659344	4602	6	4803	4803	116	8	76	1	BCXJ00000000	NA	endo-β-N-acetylglucosaminidase A (Endo-A)	Higuchi et al., 2016
GCF_002250115.1	DSM 8716	44.7	1	4517459	4442	9	4615	4615	75	22	75	1	CP019985.1	Garden soil
GCF_002266625.1	B106	44.6	45	4253129	4488	5	4625	4625	60	7	69	1	NFZO00000000	Homo sapiens
GCF_002271555.1	7541	44.5	150	4375971	4341	10	4475	4475	66	2	65	1	NPCF00000000	uncut heroin sample
GCF_002271575.1	7540-2	44.6	146	4360437	4347	6	4475	4475	61	1	65	1	NPCE00000000	uncut heroin sample
GCF_002271585.1	7540-1	44.6	106	4280470	4211	9	4338	4338	58	1	67	1	NPCD00000000	uncut heroin sample
GCF_002271695.1	7894-1	44.6	107	4171250	4153	6	4276	4276	57	1	64	1	NPDF00000000	uncut heroin sample
GCF_002272085.1	7520-2	44.6	146	4444746	4402	9	4525	4525	61	1	60	1	NPBN00000000	uncut heroin sample
GCF_002272445.1	7547-G	44.5	191	4374902	4335	9	4461	4461	64	1	60	1	NPCH00000000	uncut heroin sample
GCF_002272505.1	7543	44.6	93	4250134	4223	8	4350	4350	56	2	68	1	NPCG00000000	uncut heroin sample
GCF_002272525.1	7537-T	44.7	93	4212995	4150	4	4270	4270	57	2	60	1	NPCA00000000	uncut heroin sample
GCF_002272535.1	7539	44.5	80	4457004	4490	11	4611	4611	57	0	63	1	NPCC00000000	uncut heroin sample
GCF_002272545.1	7538	44.6	161	4364228	4307	11	4444	4444	67	1	68	1	NPCB00000000	uncut heroin sample
GCF_002272605.1	7535-K	44.5	154	4377807	4336	9	4468	4468	67	2	62	1	NPBX00000000	uncut heroin sample
GCF_002272615.1	7529	44.6	90	4297919	4234	10	4360	4360	56	1	68	1	NPBW00000000	uncut heroin sample
GCF_002272645.1	7523-2	44.4	1137	4774103	4560	10	4692	4692	73	3	55	1	NPBS00000000	uncut heroin sample
GCF_002272655.1	7522	44.6	161	4368577	4331	9	4443	4443	64	1	46	1	NPMP00000000	uncut heroin sample
GCF_003043875.1	BC112	44.6	243	4294986	4229	14	4301	4301	60	1	10	1	PZQP00000000	NA
Kobayashi, T., Hakamada, Y., Adachi, S. et al. Purification and properties of an alkaline protease from alkalophilic Bacillus sp. KSM-K16. Appl Microbiol Biotechnol 43, 473–481 (1995).
Khatri I, Sharma G, Subramanian S. Composite genome sequence of Bacillus clausii, a probiotic commercially available as Enterogermina®, and insights into its probiotic properties. BMC Microbiol. 2019 Dec 30;19(1):307.
Higuchi Y, Mori K, Suyama A, Huang Y, Tashiro K, Kuhara S, Takegawa K. Draft Genome Sequence of Bacillus clausii AKU0647, a Strain That Produces Endo-β-N-Acetylglucosaminidase A. Genome Announc. 2016 May 5;4(3):e00310-16.
