# Supplementary material for: Comparative Genomics and In Vitro Experiments Provide Insight into the Adaptation and Probiotic Properties of Shouchella clausii
Source: Microorganisms. 2024 Oct 25;12(11):2143. doi: 10.3390/microorganisms12112143 (PMC11596458; doi:10.3390/microorganisms12112143)
Supplement: Supplementary file 1 [file microorganisms-12-02143-s001.zip › Table S2 ANI value between 64 strains.csv]

Strains	FJAT-27233	FJAT-41143	FJAT-41148	FJAT-41180	FJAT-41199	FJAT-41355	FJAT-41430	FJAT-41565	FJAT-41576	FJAT-41623	FJAT-41641	FJAT-41659	FJAT-41682	FJAT-41729	FJAT-41736	FJAT-41761	FJAT-41765	FJAT-42910	FJAT-44510	FJAT-44511	FJAT-45152	FJAT-45178	FJAT-45180	FJAT-45184	FJAT-45219	FJAT-45222	FJAT-45234	FJAT-45236	FJAT-45247	FJAT-45335	FJAT-45362	FJAT-45363	FJAT-45399	FJAT-45430	FJAT-45452	FJAT-45507	FJAT-45535	FJAT-45542	FJAT-46447	FJAT-46477	FJAT-47732	FJAT-47757	FJAT-47764	KSM-K16	ENTPro	UBBC-07	AKU0647	DSM 8716	B106
FJAT-27233	100	95.9505	95.923	95.9318	95.9605	99.2142	95.9526	96.0166	95.9927	95.9597	96.0945	95.9692	99.1005	96.3126	99.0873	95.8926	95.9628	99.0638	99.0937	99.1275	95.4377	95.4019	95.4162	95.4093	99.1061	95.4706	99.0649	99.0508	99.1566	92.4405	98.9605	95.5215	93.0302	95.7182	95.5069	95.3893	98.9085	95.496	99.0496	99.0824	99.1092	99.0301	99.1567	99.0839	99.2332	98.8713	93.05	95.2642	99.212
FJAT-41143	95.9505	100	99.4529	99.5178	99.82	95.9441	97.7157	97.7637	97.7053	97.7265	97.8811	97.7708	96.0224	97.4903	95.9199	99.453	97.7457	96.0106	96.0344	95.9865	97.806	97.6708	97.7059	97.7177	96.074	97.8916	96.1064	96.045	96.0433	92.9495	96.1203	97.8269	93.7537	97.7221	97.7557	97.8763	96.0876	97.8931	95.9202	96.0329	95.9938	95.9601	96.0285	95.9722	96.011	96.0867	93.7587	97.6898	95.8833
FJAT-41148	95.923	99.4529	100	99.3972	99.4077	95.9672	97.6954	97.7255	97.6372	97.7084	97.7577	97.7117	96.0207	97.4587	95.9932	99.4635	97.7031	96.0566	96.0847	96.0859	97.8117	97.6347	97.6769	97.6774	96.0746	97.8693	96.1091	96.0244	96.1208	92.8784	96.1323	97.714	93.752	97.6971	97.6824	97.8348	96.1221	97.8807	95.9884	96.0173	95.9477	95.962	96.0558	96.0426	96.0577	96.1413	93.7962	97.6845	95.9608
FJAT-41180	95.9318	99.5178	99.3972	100	99.4456	95.9154	97.6755	97.695	97.5786	97.6482	97.832	97.7375	96.0157	97.4097	95.8926	99.4181	97.6322	96.009	95.9894	95.9587	97.7217	97.613	97.6412	97.6413	96.0694	97.8727	95.9895	96.0515	96.0321	92.9174	96.0619	97.7262	93.764	97.7491	97.744	97.8309	96.0243	97.7915	95.9283	95.988	95.9398	95.9294	95.9887	95.9758	95.9504	96.0679	93.8471	97.6368	95.917
FJAT-41199	95.9605	99.82	99.4077	99.4456	100	95.9481	97.7415	97.7857	97.7375	97.7629	97.9007	97.7969	96.0485	97.5403	95.9403	99.3419	97.8082	96.0335	96.0404	96.0318	97.9185	97.7342	97.6859	97.7103	96.0536	97.9095	96.0885	96.0473	96.0675	92.949	96.1507	97.8242	93.8339	97.7549	97.7786	97.868	96.0607	97.9181	95.9716	96.0068	95.9866	95.99	96.0596	96.0429	96.0412	96.1173	93.8019	97.7365	95.9374
FJAT-41355	99.2142	95.9441	95.9672	95.9154	95.9481	100	95.9875	96.0825	96.0183	96.0202	96.2052	96.0161	99.3273	96.3418	99.1196	95.8873	95.9421	99.1915	99.2356	99.2154	95.3931	95.4827	95.4133	95.422	99.224	95.5084	99.2081	99.2521	99.2204	92.3696	98.9908	95.3804	93.0054	95.7266	95.44	95.4261	99.0027	95.5035	99.142	99.4082	99.1242	99.0055	99.161	99.1867	99.951	99.0035	93.0843	95.2218	99.9124
FJAT-41430	95.9526	97.7157	97.6954	97.6755	97.7415	95.9875	100	99.4419	99.7317	99.9378	99.2668	99.9917	96.1272	99.3198	95.9885	97.573	99.419	96.0566	96.0667	96.0693	97.9771	97.9873	98.0868	98.0806	96.1209	97.9588	96.1241	96.0995	96.1415	92.9007	96.2628	97.9351	93.7837	97.9233	97.8993	97.9884	96.2847	98.1612	96.0006	96.1681	96.0967	95.9674	96.0276	95.9714	95.9872	96.1365	93.8595	97.8714	95.987
FJAT-41565	96.0166	97.7637	97.7255	97.695	97.7857	96.0825	99.4419	100	99.6073	99.4508	99.0268	99.4445	96.133	99.3062	96.024	97.6086	99.5203	96.0347	96.0776	96.0527	97.9903	97.9515	98.0096	97.978	96.1921	97.9574	96.1833	96.1095	96.1259	92.9663	96.2695	97.9708	93.8806	97.8924	97.9517	97.9779	96.2973	98.0335	96.0551	96.1572	96.1593	96.0428	95.9926	96.0709	96.084	96.2315	93.9274	97.9067	96.0556
FJAT-41576	95.9927	97.7053	97.6372	97.5786	97.7375	96.0183	99.7317	99.6073	100	99.6884	99.2675	99.7894	96.117	99.4978	95.99	97.5626	99.5926	96.0389	96.0715	96.0733	97.9413	97.961	97.9876	97.9582	96.1464	97.9263	96.09	96.0935	96.0786	92.9265	96.2664	97.8975	93.7809	97.9196	97.822	97.9968	96.2449	98.0865	96.0088	96.1542	96.1074	95.979	95.9817	96.0128	95.9955	96.0851	93.8434	97.8787	95.9713
FJAT-41623	95.9597	97.7265	97.7084	97.6482	97.7629	96.0202	99.9378	99.4508	99.6884	100	99.2478	99.9901	96.144	99.3167	95.9758	97.6093	99.437	95.9937	96.0714	96.0644	98.0038	97.9769	98.0703	98.0585	96.0826	97.9545	96.1186	96.1111	96.0703	92.876	96.2748	97.9184	93.7407	97.9358	97.8785	97.9887	96.3192	98.1728	96.0073	96.1424	96.1015	95.9354	95.9727	96.0063	96.0552	96.1545	93.8393	97.9017	96.0693
FJAT-41641	96.0945	97.8811	97.7577	97.832	97.9007	96.2052	99.2668	99.0268	99.2675	99.2478	100	99.2733	96.2371	98.8585	96.1767	97.6725	99.0611	96.1679	96.1765	96.2012	97.8346	97.6849	97.6771	97.6603	96.2715	97.7188	96.2656	96.1961	96.2275	92.8486	96.2562	97.7173	93.7409	97.7245	97.7078	97.7651	96.3408	97.8681	96.1838	96.282	96.206	96.1756	96.1656	96.1499	96.1018	96.261	93.8253	97.6104	96.1196
FJAT-41659	95.9692	97.7708	97.7117	97.7375	97.7969	96.0161	99.9917	99.4445	99.7894	99.9901	99.2733	100	96.1245	99.346	96.0464	97.6187	99.4599	96.0382	96.0589	96.0526	98.0679	97.9821	98.1048	98.092	96.1182	97.9604	96.1439	96.1295	96.1561	92.9205	96.2999	98.0213	93.816	97.9624	97.9357	97.9874	96.313	98.1467	96.0001	96.1594	96.1134	96.0314	96.0392	96.0528	95.9966	96.1369	93.8395	97.9225	95.9908
FJAT-41682	99.1005	96.0224	96.0207	96.0157	96.0485	99.3273	96.1272	96.133	96.117	96.144	96.2371	96.1245	100	96.4357	99.0779	95.9489	96.049	99.2046	99.5516	99.5653	95.4619	95.4727	95.4869	95.5043	99.5358	95.5405	99.1263	99.1098	99.3713	92.4289	99.091	95.5517	93.1147	95.8403	95.5573	95.4458	99.0269	95.4976	99.0902	99.2658	99.2189	99.0353	99.1022	99.5958	99.3073	99.0558	93.1257	95.3439	99.2683
FJAT-41729	96.3126	97.4903	97.4587	97.4097	97.5403	96.3418	99.3198	99.3062	99.4978	99.3167	98.8585	99.346	96.4357	100	96.4398	97.3952	99.253	96.422	96.4049	96.4129	97.6429	97.6491	97.5956	97.5985	96.4997	97.6053	96.4858	96.4825	96.4599	92.8532	96.5283	97.5449	93.7358	97.7006	97.5182	97.692	96.5907	97.7216	96.4686	96.5235	96.4725	96.3358	96.4036	96.315	96.3908	96.4567	93.73	97.6258	96.3576
FJAT-41736	99.0873	95.9199	95.9932	95.8926	95.9403	99.1196	95.9885	96.024	95.99	95.9758	96.1767	96.0464	99.0779	96.4398	100	95.8845	95.9278	99.1404	99.0916	99.0743	95.3391	95.4919	95.368	95.3704	99.0789	95.441	99.0511	98.9961	99.0842	92.42	98.9181	95.4031	93.0035	95.6735	95.4149	95.3536	98.8069	95.4121	99.8828	99.0106	99.1084	99.2859	99.0388	98.9954	99.146	98.8081	93.0227	95.2625	99.1042
FJAT-41761	95.8926	99.453	99.4635	99.4181	99.3419	95.8873	97.573	97.6086	97.5626	97.6093	97.6725	97.6187	95.9489	97.3952	95.8845	100	97.6542	95.984	95.9878	95.9663	97.8294	97.6492	97.6848	97.6705	95.9503	97.8393	95.9616	95.9618	95.9741	92.9399	96.0718	97.7574	93.7704	97.7365	97.7397	97.81	96.0187	97.8519	95.9369	95.9508	95.8867	95.8801	95.9683	95.9371	95.9791	96.0033	93.7735	97.6928	95.8838
FJAT-41765	95.9628	97.7457	97.7031	97.6322	97.8082	95.9421	99.419	99.5203	99.5926	99.437	99.0611	99.4599	96.049	99.253	95.9278	97.6542	100	96.0733	96.0808	96.086	97.9558	97.8901	97.8713	97.8723	96.152	97.9585	96.0808	96.1085	96.1508	92.9135	96.1907	97.7977	93.7625	97.8642	97.7598	97.9638	96.2429	98.0925	96.0781	96.1488	96.0928	95.9635	96.0009	95.9632	96.0182	96.0924	93.8088	97.9389	96.0064
FJAT-42910	99.0638	96.0106	96.0566	96.009	96.0335	99.1915	96.0566	96.0347	96.0389	95.9937	96.1679	96.0382	99.2046	96.422	99.1404	95.984	96.0733	100	99.2974	99.3148	95.5061	95.5556	95.5337	95.5136	99.3263	95.5472	99.1768	99.1081	99.2278	92.4494	99.0097	95.555	93.0849	95.7345	95.5247	95.473	98.8449	95.5316	99.2112	99.2092	99.3214	99.0216	99.1265	99.227	99.1739	98.9793	93.1268	95.4135	99.1538
FJAT-44510	99.0937	96.0344	96.0847	95.9894	96.0404	99.2356	96.0667	96.0776	96.0715	96.0714	96.1765	96.0589	99.5516	96.4049	99.0916	95.9878	96.0808	99.2974	100	99.9976	95.4816	95.5282	95.4434	95.452	99.6504	95.5754	99.2644	99.1863	99.3571	92.3645	99.0991	95.5288	93.07	95.8138	95.5114	95.4421	98.9831	95.6038	99.139	99.2783	99.1797	99.0251	99.1414	99.6699	99.3136	98.9962	93.113	95.3824	99.2798
FJAT-44511	99.1275	95.9865	96.0859	95.9587	96.0318	99.2154	96.0693	96.0527	96.0733	96.0644	96.2012	96.0526	99.5653	96.4129	99.0743	95.9663	96.086	99.3148	99.9976	100	95.461	95.5037	95.4334	95.4412	99.6346	95.5674	99.2473	99.1905	99.3587	92.3846	99.1027	95.496	93.0714	95.8031	95.5062	95.4663	98.9918	95.5893	99.1268	99.2888	99.1652	99.057	99.1375	99.6569	99.2759	98.9939	93.1124	95.3532	99.2556
FJAT-45152	95.4377	97.806	97.8117	97.7217	97.9185	95.3931	97.9771	97.9903	97.9413	98.0038	97.8346	98.0679	95.4619	97.6429	95.3391	97.8294	97.9558	95.5061	95.4816	95.461	100	98.2494	98.3618	98.3669	95.5772	98.8641	95.5511	95.5655	95.621	93.1084	95.7809	98.8813	93.9473	98.1343	98.8675	98.9115	95.7517	99.0487	95.4821	95.5595	95.6076	95.3408	95.4236	95.4714	95.501	95.708	94.0735	98.5419	95.4777
FJAT-45178	95.4019	97.6708	97.6347	97.613	97.7342	95.4827	97.9873	97.9515	97.961	97.9769	97.6849	97.9821	95.4727	97.6491	95.4919	97.6492	97.8901	95.5556	95.5282	95.5037	98.2494	100	99.2585	99.246	95.4938	98.2188	95.5679	95.6334	95.6069	93.0889	95.6113	98.4559	94.0397	98.1172	98.4627	98.229	95.6722	98.3489	95.5227	95.6394	95.5213	95.4433	95.5187	95.5356	95.5418	95.5576	94.1439	98.3723	95.504
FJAT-45180	95.4162	97.7059	97.6769	97.6412	97.6859	95.4133	98.0868	98.0096	97.9876	98.0703	97.6771	98.1048	95.4869	97.5956	95.368	97.6848	97.8713	95.5337	95.4434	95.4334	98.3618	99.2585	100	99.9993	95.5301	98.331	95.5076	95.6201	95.5627	93.0669	95.6075	98.5666	94.0238	98.2706	98.5138	98.4501	95.6649	98.5383	95.4584	95.6809	95.5857	95.3226	95.4218	95.5012	95.5112	95.6001	94.0727	98.436	95.4503
FJAT-45184	95.4093	97.7177	97.6774	97.6413	97.7103	95.422	98.0806	97.978	97.9582	98.0585	97.6603	98.092	95.5043	97.5985	95.3704	97.6705	97.8723	95.5136	95.452	95.4412	98.3669	99.246	99.9993	100	95.5375	98.3156	95.5205	95.6227	95.562	93.0551	95.6021	98.5809	94.026	98.2444	98.5086	98.4601	95.6482	98.5303	95.4524	95.6713	95.582	95.3199	95.4167	95.5006	95.5059	95.6026	94.0682	98.4522	95.4452
FJAT-45219	99.1061	96.074	96.0746	96.0694	96.0536	99.224	96.1209	96.1921	96.1464	96.0826	96.2715	96.1182	99.5358	96.4997	99.0789	95.9503	96.152	99.3263	99.6504	99.6346	95.5772	95.4938	95.5301	95.5375	100	95.5684	99.2301	99.1526	99.4065	92.3764	99.0688	95.5705	93.1101	95.784	95.5416	95.4941	98.999	95.5312	99.1154	99.2469	99.2863	98.9799	99.0976	99.5547	99.2034	98.957	93.1083	95.2954	99.2435
FJAT-45222	95.4706	97.8916	97.8693	97.8727	97.9095	95.5084	97.9588	97.9574	97.9263	97.9545	97.7188	97.9604	95.5405	97.6053	95.441	97.8393	97.9585	95.5472	95.5754	95.5674	98.8641	98.2188	98.331	98.3156	95.5684	100	95.5357	95.6695	95.6404	93.0865	95.6784	98.6832	94.1204	98.3236	98.6902	98.7066	95.7849	98.9109	95.5145	95.649	95.5794	95.4624	95.5287	95.5302	95.5413	95.6934	94.1246	98.4262	95.5459
FJAT-45234	99.0649	96.1064	96.1091	95.9895	96.0885	99.2081	96.1241	96.1833	96.09	96.1186	96.2656	96.1439	99.1263	96.4858	99.0511	95.9616	96.0808	99.1768	99.2644	99.2473	95.5511	95.5679	95.5076	95.5205	99.2301	95.5357	100	99.1497	99.1915	92.4304	99.0189	95.548	93.1109	95.7935	95.5124	95.5095	99.1043	95.5733	99.1176	99.1515	99.1637	98.7997	99.012	99.0851	99.2621	99.0371	93.1497	95.3201	99.2566
FJAT-45236	99.0508	96.045	96.0244	96.0515	96.0473	99.2521	96.0995	96.1095	96.0935	96.1111	96.1961	96.1295	99.1098	96.4825	98.9961	95.9618	96.1085	99.1081	99.1863	99.1905	95.5655	95.6334	95.6201	95.6227	99.1526	95.6695	99.1497	100	99.1877	92.4288	99.0423	95.617	93.0933	95.851	95.6102	95.4744	98.9905	95.5702	99.0024	99.2208	99.1278	98.8977	98.9526	99.1442	99.227	99.0006	93.1396	95.4395	99.193
FJAT-45247	99.1566	96.0433	96.1208	96.0321	96.0675	99.2204	96.1415	96.1259	96.0786	96.0703	96.2275	96.1561	99.3713	96.4599	99.0842	95.9741	96.1508	99.2278	99.3571	99.3587	95.621	95.6069	95.5627	95.562	99.4065	95.6404	99.1915	99.1877	100	92.428	99.1177	95.5434	93.0969	95.8183	95.5276	95.4724	98.994	95.5086	99.0942	99.3416	99.1413	99.0706	99.1134	99.315	99.1933	99.0222	93.16	95.3892	99.1563
FJAT-45335	92.4405	92.9495	92.8784	92.9174	92.949	92.3696	92.9007	92.9663	92.9265	92.876	92.8486	92.9205	92.4289	92.8532	92.42	92.9399	92.9135	92.4494	92.3645	92.3846	93.1084	93.0889	93.0669	93.0551	92.3764	93.0865	92.4304	92.4288	92.428	100	92.4313	93.1442	94.9125	93.0278	93.1032	93.0168	92.4925	93.122	92.4696	92.4458	92.4862	92.3573	92.3798	92.4717	92.5296	92.4561	94.8628	93.1523	92.395
FJAT-45362	98.9605	96.1203	96.1323	96.0619	96.1507	98.9908	96.2628	96.2695	96.2664	96.2748	96.2562	96.2999	99.091	96.5283	98.9181	96.0718	96.1907	99.0097	99.0991	99.1027	95.7809	95.6113	95.6075	95.6021	99.0688	95.6784	99.0189	99.0423	99.1177	92.4313	100	95.6171	93.1311	95.8995	95.5728	95.5636	99.2132	95.6278	98.9191	99.0681	99.0327	98.775	99.0164	99.0039	99.1003	99.148	93.105	95.388	99.0653
FJAT-45363	95.5215	97.8269	97.714	97.7262	97.8242	95.3804	97.9351	97.9708	97.8975	97.9184	97.7173	98.0213	95.5517	97.5449	95.4031	97.7574	97.7977	95.555	95.5288	95.496	98.8813	98.4559	98.5666	98.5809	95.5705	98.6832	95.548	95.617	95.5434	93.1442	95.6171	100	94.1187	98.3079	99.9282	98.8925	95.7392	98.9643	95.5041	95.6172	95.565	95.4236	95.5715	95.4579	95.4508	95.6775	94.2031	98.5016	95.4499
FJAT-45399	93.0302	93.7537	93.752	93.764	93.8339	93.0054	93.7837	93.8806	93.7809	93.7407	93.7409	93.816	93.1147	93.7358	93.0035	93.7704	93.7625	93.0849	93.07	93.0714	93.9473	94.0397	94.0238	94.026	93.1101	94.1204	93.1109	93.0933	93.0969	94.9125	93.1311	94.1187	100	93.967	94.1503	94.0446	93.2082	94.1142	93.1435	93.1677	93.0618	93.0056	93.1097	93.0715	93.1073	93.1772	99.3014	94.1492	93.1101
FJAT-45430	95.7182	97.7221	97.6971	97.7491	97.7549	95.7266	97.9233	97.8924	97.9196	97.9358	97.7245	97.9624	95.8403	97.7006	95.6735	97.7365	97.8642	95.7345	95.8138	95.8031	98.1343	98.1172	98.2706	98.2444	95.784	98.3236	95.7935	95.851	95.8183	93.0278	95.8995	98.3079	93.967	100	98.3058	98.3219	95.9622	98.4411	95.7952	95.8919	95.8151	95.7958	95.8152	95.8924	95.82	95.8904	94.0198	98.1106	95.7203
FJAT-45452	95.5069	97.7557	97.6824	97.744	97.7786	95.44	97.8993	97.9517	97.822	97.8785	97.7078	97.9357	95.5573	97.5182	95.4149	97.7397	97.7598	95.5247	95.5114	95.5062	98.8675	98.4627	98.5138	98.5086	95.5416	98.6902	95.5124	95.6102	95.5276	93.1032	95.5728	99.9282	94.1503	98.3058	100	98.8624	95.6886	98.9454	95.4312	95.6078	95.5399	95.3968	95.4477	95.4601	95.4193	95.6635	94.2107	98.4473	95.3579
FJAT-45507	95.3893	97.8763	97.8348	97.8309	97.868	95.4261	97.9884	97.9779	97.9968	97.9887	97.7651	97.9874	95.4458	97.692	95.3536	97.81	97.9638	95.473	95.4421	95.4663	98.9115	98.229	98.4501	98.4601	95.4941	98.7066	95.5095	95.4744	95.4724	93.0168	95.5636	98.8925	94.0446	98.3219	98.8624	100	95.6623	99.0222	95.3675	95.5752	95.5103	95.3911	95.4955	95.4748	95.4712	95.5802	94.2069	98.4818	95.4388
FJAT-45535	98.9085	96.0876	96.1221	96.0243	96.0607	99.0027	96.2847	96.2973	96.2449	96.3192	96.3408	96.313	99.0269	96.5907	98.8069	96.0187	96.2429	98.8449	98.9831	98.9918	95.7517	95.6722	95.6649	95.6482	98.999	95.7849	99.1043	98.9905	98.994	92.4925	99.2132	95.7392	93.2082	95.9622	95.6886	95.6623	100	95.6974	98.8449	99.0133	98.9165	98.786	98.919	98.9669	99.0272	99.023	93.1077	95.4092	99.0205
FJAT-45542	95.496	97.8931	97.8807	97.7915	97.9181	95.5035	98.1612	98.0335	98.0865	98.1728	97.8681	98.1467	95.4976	97.7216	95.4121	97.8519	98.0925	95.5316	95.6038	95.5893	99.0487	98.3489	98.5383	98.5303	95.5312	98.9109	95.5733	95.5702	95.5086	93.122	95.6278	98.9643	94.1142	98.4411	98.9454	99.0222	95.6974	100	95.4336	95.5583	95.5132	95.4303	95.4942	95.5574	95.4848	95.6605	94.1928	98.5272	95.4961
FJAT-46447	99.0496	95.9202	95.9884	95.9283	95.9716	99.142	96.0006	96.0551	96.0088	96.0073	96.1838	96.0001	99.0902	96.4686	99.8828	95.9369	96.0781	99.2112	99.139	99.1268	95.4821	95.5227	95.4584	95.4524	99.1154	95.5145	99.1176	99.0024	99.0942	92.4696	98.9191	95.5041	93.1435	95.7952	95.4312	95.3675	98.8449	95.4336	100	99.0868	99.1223	99.3752	99.0666	99.1149	99.1429	98.8236	93.0478	95.2511	99.1176
FJAT-46477	99.0824	96.0329	96.0173	95.988	96.0068	99.4082	96.1681	96.1572	96.1542	96.1424	96.282	96.1594	99.2658	96.5235	99.0106	95.9508	96.1488	99.2092	99.2783	99.2888	95.5595	95.6394	95.6809	95.6713	99.2469	95.649	99.1515	99.2208	99.3416	92.4458	99.0681	95.6172	93.1677	95.8919	95.6078	95.5752	99.0133	95.5583	99.0868	100	99.2391	98.9842	99.0712	99.2003	99.3823	99.0013	93.1525	95.3299	99.3293
FJAT-47732	99.1092	95.9938	95.9477	95.9398	95.9866	99.1242	96.0967	96.1593	96.1074	96.1015	96.206	96.1134	99.2189	96.4725	99.1084	95.8867	96.0928	99.3214	99.1797	99.1652	95.6076	95.5213	95.5857	95.582	99.2863	95.5794	99.1637	99.1278	99.1413	92.4862	99.0327	95.565	93.0618	95.8151	95.5399	95.5103	98.9165	95.5132	99.1223	99.2391	100	99.0602	99.1248	99.2144	99.199	98.9918	93.0868	95.3714	99.1777
FJAT-47757	99.0301	95.9601	95.962	95.9294	95.99	99.0055	95.9674	96.0428	95.979	95.9354	96.1756	96.0314	99.0353	96.3358	99.2859	95.8801	95.9635	99.0216	99.0251	99.057	95.3408	95.4433	95.3226	95.3199	98.9799	95.4624	98.7997	98.8977	99.0706	92.3573	98.775	95.4236	93.0056	95.7958	95.3968	95.3911	98.786	95.4303	99.3752	98.9842	99.0602	100	99.029	98.911	99.0688	98.8097	93.2544	95.1749	99.0933
FJAT-47764	99.1567	96.0285	96.0558	95.9887	96.0596	99.161	96.0276	95.9926	95.9817	95.9727	96.1656	96.0392	99.1022	96.4036	99.0388	95.9683	96.0009	99.1265	99.1414	99.1375	95.4236	95.5187	95.4218	95.4167	99.0976	95.5287	99.012	98.9526	99.1134	92.3798	99.0164	95.5715	93.1097	95.8152	95.4477	95.4955	98.919	95.4942	99.0666	99.0712	99.1248	99.029	100	99.0507	99.1135	98.8602	93.0647	95.2851	99.1233
KSM-K16	99.0839	95.9722	96.0426	95.9758	96.0429	99.1867	95.9714	96.0709	96.0128	96.0063	96.1499	96.0528	99.5958	96.315	98.9954	95.9371	95.9632	99.227	99.6699	99.6569	95.4714	95.5356	95.5012	95.5006	99.5547	95.5302	99.0851	99.1442	99.315	92.4717	99.0039	95.4579	93.0715	95.8924	95.4601	95.4748	98.9669	95.5574	99.1149	99.2003	99.2144	98.911	99.0507	100	99.2463	99.0073	93.1191	95.3564	99.1949
ENTPro	99.2332	96.011	96.0577	95.9504	96.0412	99.951	95.9872	96.084	95.9955	96.0552	96.1018	95.9966	99.3073	96.3908	99.146	95.9791	96.0182	99.1739	99.3136	99.2759	95.501	95.5418	95.5112	95.5059	99.2034	95.5413	99.2621	99.227	99.1933	92.5296	99.1003	95.4508	93.1073	95.82	95.4193	95.4712	99.0272	95.4848	99.1429	99.3823	99.199	99.0688	99.1135	99.2463	100	99.0082	93.0798	95.298	99.9702
UBBC-07	98.8713	96.0867	96.1413	96.0679	96.1173	99.0035	96.1365	96.2315	96.0851	96.1545	96.261	96.1369	99.0558	96.4567	98.8081	96.0033	96.0924	98.9793	98.9962	98.9939	95.708	95.5576	95.6001	95.6026	98.957	95.6934	99.0371	99.0006	99.0222	92.4561	99.148	95.6775	93.1772	95.8904	95.6635	95.5802	99.023	95.6605	98.8236	99.0013	98.9918	98.8097	98.8602	99.0073	99.0082	100	93.1707	95.4423	98.9598
AKU0647	93.05	93.7587	93.7962	93.8471	93.8019	93.0843	93.8595	93.9274	93.8434	93.8393	93.8253	93.8395	93.1257	93.73	93.0227	93.7735	93.8088	93.1268	93.113	93.1124	94.0735	94.1439	94.0727	94.0682	93.1083	94.1246	93.1497	93.1396	93.16	94.8628	93.105	94.2031	99.3014	94.0198	94.2107	94.2069	93.1077	94.1928	93.0478	93.1525	93.0868	93.2544	93.0647	93.1191	93.0798	93.1707	100	94.1941	93.153
DSM 8716	95.2642	97.6898	97.6845	97.6368	97.7365	95.2218	97.8714	97.9067	97.8787	97.9017	97.6104	97.9225	95.3439	97.6258	95.2625	97.6928	97.9389	95.4135	95.3824	95.3532	98.5419	98.3723	98.436	98.4522	95.2954	98.4262	95.3201	95.4395	95.3892	93.1523	95.388	98.5016	94.1492	98.1106	98.4473	98.4818	95.4092	98.5272	95.2511	95.3299	95.3714	95.1749	95.2851	95.3564	95.298	95.4423	94.1941	100	95.346
B106	99.212	95.8833	95.9608	95.917	95.9374	99.9124	95.987	96.0556	95.9713	96.0693	96.1196	95.9908	99.2683	96.3576	99.1042	95.8838	96.0064	99.1538	99.2798	99.2556	95.4777	95.504	95.4503	95.4452	99.2435	95.5459	99.2566	99.193	99.1563	92.395	99.0653	95.4499	93.1101	95.7203	95.3579	95.4388	99.0205	95.4961	99.1176	99.3293	99.1777	99.0933	99.1233	99.1949	99.9702	98.9598	93.153	95.346	100
7541	95.5081	97.9052	97.8002	97.8679	97.9633	95.4757	98.0596	97.9737	98.016	98.0735	97.8052	98.1283	95.5449	97.6773	95.4758	97.8733	98.0312	95.5203	95.6124	95.5854	99.0529	98.3093	98.4372	98.4343	95.5717	98.9777	95.5852	95.5841	95.5105	93.1755	95.6206	98.9467	94.1514	98.3714	98.8856	99.007	95.7298	99.7662	95.4729	95.5422	95.5893	95.4259	95.472	95.5204	95.4789	95.6357	94.2172	98.4962	95.4482
7540-2	95.3358	97.925	97.8218	97.8322	97.9222	95.3881	98.013	97.996	98.0212	98.0158	97.7388	98.0442	95.3875	97.6941	95.342	97.9137	98.046	95.4331	95.476	95.4439	98.8518	98.4556	98.6239	98.6211	95.4289	98.8216	95.4167	95.4444	95.3992	93.1413	95.4899	98.9735	94.1885	98.3038	98.8788	99.0779	95.5421	99.1474	95.3382	95.4351	95.4066	95.2612	95.3048	95.4336	95.3719	95.4347	94.2843	98.6266	95.3067
7540-1	99.1681	95.9412	95.9302	95.9016	95.9965	99.1402	95.9507	96.0493	96.0127	96.0075	96.1402	96.0037	99.0531	96.3826	99.0849	95.863	96.0687	99.1916	99.0622	99.0528	95.5333	95.4122	95.4296	95.4322	99.0587	95.5244	99.0533	99.0403	99.1119	92.4254	98.9513	95.5294	93.0584	95.7256	95.4286	95.479	98.8878	95.4639	99.1098	99.0897	99.2026	99.0434	99.2358	99.0588	99.1029	98.8592	93.0864	95.3249	99.1115
7894-1	99.0284	96.1785	96.144	96.0871	96.1874	99.0266	96.1966	96.2541	96.2001	96.2239	96.2938	96.2481	99.1622	96.4985	98.9592	96.0647	96.1937	98.9983	99.1173	99.1291	95.701	95.6676	95.6488	95.6489	99.1007	95.7734	99.1249	99.1079	99.1646	92.5147	99.3874	95.6815	93.1395	95.9317	95.6292	95.6447	99.3	95.773	98.9604	99.0979	99.0409	98.9054	99.0505	99.1215	99.1089	99.1414	93.1714	95.4222	99.0921
7520-2	95.3317	97.992	97.9673	97.9679	97.9902	95.234	97.6694	97.713	97.5976	97.6861	97.6143	97.7129	95.3373	97.3738	95.3007	97.9896	97.6044	95.4157	95.3481	95.3563	98.3173	97.9958	98.1455	98.1489	95.4144	98.3466	95.4042	95.3974	95.4241	93.1236	95.5312	98.27	94.1152	97.8558	98.1668	98.4049	95.4913	98.323	95.3032	95.4389	95.3915	95.2886	95.2556	95.3878	95.3282	95.4396	94.126	98.1707	95.2992
7547-G	95.5029	97.8916	97.8212	97.8189	97.8863	95.4585	98.0907	97.9653	97.9741	98.0519	97.8386	98.0956	95.5463	97.6645	95.4632	97.856	97.9874	95.5135	95.56	95.5597	99.0785	98.3328	98.5067	98.5139	95.5508	98.9608	95.5854	95.5562	95.5478	93.1504	95.6369	98.9431	94.1306	98.433	98.883	99.0122	95.7523	99.7991	95.4711	95.5313	95.5941	95.4625	95.4703	95.5516	95.4685	95.6721	94.1812	98.5085	95.4131
7543	99.0973	96.0062	95.978	95.9511	96.0509	99.1285	96.0396	96.08	95.9301	96.0176	96.1066	96.0359	99.0712	96.4598	99.0026	95.8988	96.0518	99.0898	99.1071	99.0937	95.4929	95.4787	95.4733	95.4735	99.061	95.579	99.0856	99.0492	99.0065	92.4149	99.0678	95.5384	93.1142	95.8227	95.4747	95.5383	99.0113	95.5354	98.9784	99.1142	99.1711	98.9401	99.2281	99.0978	99.1294	98.926	93.0865	95.3692	99.0862
7537-T	99.0627	96.0176	96.0528	95.9849	96.0684	99.1337	96.0655	96.075	96.0425	96.0653	96.1565	96.0765	99.0863	96.4296	99.0636	95.9953	96.0637	99.117	99.0633	99.0669	95.5961	95.5238	95.5103	95.5111	99.0785	95.5994	99.0807	99.0963	99.0986	92.4341	99.0528	95.6061	93.0835	95.7998	95.5236	95.4769	98.9346	95.4603	99.0579	99.196	99.1168	99.0727	99.1399	99.0653	99.1355	98.9377	93.0688	95.313	99.1381
7539	99.1359	95.9437	95.9138	95.933	95.9361	99.0223	95.9606	96.0656	95.9254	95.9758	96.1553	95.9877	98.9267	96.376	98.885	95.8494	95.9968	98.9562	98.9274	98.9268	95.4628	95.4578	95.4516	95.4598	98.956	95.5627	98.8792	98.8953	98.9518	92.3883	98.8375	95.5237	93.048	95.7951	95.4402	95.469	98.841	95.5097	98.9285	98.9164	98.9886	98.8071	99.0492	98.849	99.0384	98.7845	93.3511	95.2514	98.9941
7538	95.4294	97.8863	97.8325	97.884	97.883	95.4015	97.9716	97.9978	98.0076	97.9934	97.7823	98.0434	95.4417	97.6937	95.3579	97.8419	98.0226	95.4901	95.491	95.4747	98.9976	98.3623	98.5446	98.5465	95.4605	98.9975	95.4856	95.5608	95.4462	93.169	95.4923	98.8853	94.2044	98.537	98.8462	99.1083	95.6191	99.287	95.3285	95.4699	95.5414	95.3839	95.4093	95.4595	95.3874	95.5261	94.2635	98.6111	95.4091
7535-K	95.4515	97.9597	97.8798	97.8906	97.9904	95.4434	98.0973	98.0485	98.0278	98.094	97.8448	98.1433	95.4971	97.7066	95.437	97.9077	98.0434	95.5046	95.5887	95.5929	99.0444	98.276	98.4457	98.4404	95.585	99.0101	95.5895	95.559	95.5211	93.19	95.6143	98.97	94.1478	98.4068	98.8951	98.9541	95.7458	99.8051	95.4232	95.5387	95.5414	95.3947	95.4295	95.5259	95.4356	95.6213	94.1696	98.503	95.443
7529	98.9407	96.0535	96.0979	96.0612	96.1181	99.0984	96.1052	96.1797	96.0458	96.1526	96.2451	96.1534	98.9292	96.3859	98.7772	96.0368	96.084	98.8707	98.9746	98.9809	95.6969	95.6618	95.6403	95.646	98.904	95.7062	98.9827	99.0208	98.9733	92.4669	99.1064	95.7324	93.2042	95.8544	95.6694	95.6586	99.0109	95.7179	98.8312	99.0752	98.9611	98.7405	98.9908	98.8881	99.042	98.9538	93.2111	95.4857	99.0396
7523-2	95.4323	97.9128	97.8719	97.7927	97.946	95.3618	97.9531	97.9846	98.0113	97.9746	97.8069	98.0385	95.4751	97.6142	95.3524	97.89	97.9536	95.456	95.4965	95.4852	98.9026	98.4238	98.4798	98.4809	95.4914	98.9372	95.506	95.545	95.443	93.2024	95.467	98.901	94.1694	98.4987	98.89	99.0786	95.627	99.2623	95.3333	95.4795	95.5088	95.3598	95.3682	95.3377	95.3708	95.5467	94.4144	98.5105	95.3491
7522	95.4688	97.6385	97.6363	97.5597	97.6485	95.4682	97.793	97.8155	97.7381	97.8287	97.5574	97.8742	95.5147	97.5467	95.4055	97.6488	97.8013	95.4738	95.5018	95.5024	98.1164	98.9543	98.7524	98.7533	95.4363	98.1433	95.4559	95.5536	95.485	93.0866	95.5894	98.1185	94.1065	98.0691	98.0732	98.1019	95.5586	98.1956	95.4229	95.5183	95.4977	95.4011	95.4176	95.4209	95.4449	95.5578	94.1899	98.3277	95.4011
BC112	95.3237	97.8622	97.7795	97.7825	97.8465	95.3572	98.0938	98.0448	98.0857	98.1067	97.7939	98.1014	95.4136	97.6806	95.3512	97.7794	98.0292	95.4336	95.4544	95.4371	98.8684	98.5726	98.7576	98.7455	95.4787	98.813	95.4521	95.5156	95.4253	93.2237	95.5642	98.9181	94.2722	98.4029	98.8698	98.9069	95.6289	99.1674	95.3598	95.4596	95.4845	95.3178	95.4181	95.4027	95.3744	95.4181	94.3269	98.9606	95.3751
[truncated: 15 more columns]
