# Supplementary material for: Comparative Genomics and In Vitro Experiments Provide Insight into the Adaptation and Probiotic Properties of Shouchella clausii
Source: Microorganisms. 2024 Oct 25;12(11):2143. doi: 10.3390/microorganisms12112143 (PMC11596458; doi:10.3390/microorganisms12112143)
Supplement: Supplementary file 1 [file microorganisms-12-02143-s001.zip › Table S3 The colony diameter (mm) of 43 isolated strains under different temperatures, pH, and salinity .xlsx]

## Sheet: Temperature
The colony diameter (mm) of 43 Bacillus strains under different temperature (°C)
Strain	10	15	20	25	30	35	40	45	50	55	60	65
FJAT-45335	0	0.1	3.68	4.98	8.79	12.51	15.315	16.65	18.535	0	0	0
FJAT-45430	0	0.1	4.07	5.545	8.45	9.45	10.45	17.61	17.365	9.265	0	0
FJAT-45452	0	0.1	3.88	5.87	8.465	11.125	13.25	17.705	15.325	7.48	0	0
FJAT-45507	0	0.1	4.165	4.77	8.025	10.41	13.045	24.39	23.07	0	0	0
FJAT-45535	0	0.1	4.24	5.785	8.78	10.155	12.555	14.035	13.385	5.09	0	0
FJAT-45542	0	0	4.16	5.775	7.73	11.23	14.495	27.21	24.27	17.3	0.1	0
FJAT-45399	0	0.1	5.27	8.36	12.46	14.765	19.9	24.895	25.56	16.565	0	0
FJAT-45362	0	0.1	5.965	9.465	10.475	9.71	12.1	18.205	18	8.965	0.1	0
FJAT-45363	0	0	4.53	7.35	9.68	10.82	16.86	24.615	26.8	15.605	0	0
FJAT-45247	0	0.1	5.15	6.575	9.12	11.375	15.62	17.485	15.675	17.155	0	0
FJAT-42910	0	0	3.525	6.405	7.78	9.725	14.84	20.555	19.27	14.86	0	0
FJAT-41761	0	0	2.42	3.67	4.62	9.3	8.485	9.075	9.65	9.315	0	0
FJAT-41641	0	0	3.82	5.72	9.12	11.34	17.47	17.645	20.645	13.825	0	0
FJAT-41576	0	0	3.91	5.785	8.89	9.355	13.21	17.84	16.91	12.255	0	0
FJAT-47757	0	0	4.49	5.225	6.945	7.615	18.15	19.015	17.865	17.06	0	0
FJAT-41736	0	0.1	2.84	6.285	9.155	12.485	18.795	18.575	24.525	13.94	0	0
FJAT-41765	0	0	3.13	6.1	7.1	9.005	12.605	18.625	16.675	17.085	0	0
FJAT-41729	0	0	3.695	5.635	9.535	11.28	14.075	15.845	18.185	10.885	0	0
FJAT-44510	0	0.1	3.035	5.305	8.18	9.915	12.295	17.3	17.32	12.48	0	0
FJAT-41199	0	0.1	3.245	4.675	6.925	10.995	14.325	16.465	16.63	14.35	0	0
FJAT-46447	0	0	3.845	6.53	9.125	11.54	17.795	20.285	18.93	17.65	0	0
FJAT-47732	0	0.1	3.71	5.9	7.92	10.61	13.175	20.24	17.68	15.55	0	0
FJAT-41355	0	0.1	5.14	8.315	11.485	14.77	21.025	23.87	23.745	17.445	0	0
FJAT-41623	0	0.1	4.3	6	8.46	9.705	13.2	17.78	18.07	11.55	0	0
FJAT-41659	0	0	3.4	5.155	7.865	10.275	12.615	17.18	17.835	16.105	0	0
FJAT-47764	0	0	3.03	5.31	8.165	11.655	18.11	20.195	18.875	9.47	0	0
FJAT-45236	0	0	3.6	6.905	10.45	13.705	16.435	20.1	20.26	11.635	0	0
FJAT-44511	0	0	2.57	5.595	8.395	9.685	13.71	18.33	18.455	12.93	0	0
FJAT-45152	0	0	3.385	4.925	8.14	11.26	16.565	18.19	18.835	12.265	0	0
FJAT-45178	0	0	3.38	5.59	8.31	13.835	14.23	20.83	21.74	0	0	0
FJAT-45180	0	0	2.92	5.32	8.43	12.46	15.135	21.41	21.105	0	0	0
FJAT-45184	0	0	3.68	5.595	9.91	12.805	17.1	22.1	21.7	0	0	0
FJAT-45219	0	0	3.25	6.815	8.31	11.615	12.62	21.73	21.735	0.1	0	0
FJAT-45234	0	0	3.665	6.66	8.955	13.435	14.12	21.035	20.135	0.1	0	0
FJAT-46477	0	0	3.28	7.605	9.54	12.95	17.26	25.41	19.83	22.51	0	0
FJAT-45222	0	0	2.96	5.02	6.44	10.455	15.16	22.165	20.32	14.82	0	0
FJAT-27233	0	0	3.9	7.235	8.9	12.315	15.15	20.005	19.845	15.945	0	0
FJAT-41143	0	0	2.435	4.245	6.3	9.905	11.26	15.635	15.255	13.965	0	0
FJAT-41148	0	0	2.46	4.3	5.225	9.34	9.83	10.095	9.555	10.97	0	0
FJAT-41180	0	0	2.715	3.88	7.55	9	8.57	10.365	9.66	2.65	0	0
FJAT-41430	0	0	2.205	4.725	7.895	10.48	16.25	18.07	21.555	12.515	0	0
FJAT-41682	0	0	3.61	8.15	8.38	11.885	15.025	23.795	19.105	2.12	0	0
FJAT-41565	0	0	2.905	5.41	8.575	10.735	14.535	19.58	17.955	2.68	0	0

## Sheet: pH
The colony diameter (mm) of 43 Bacillus clausii strains under different pH
菌株编号	pH6	pH7	pH8	pH9	pH10	pH11	pH12	pH13
FJAT-45335	0	10.61	11.015	12.325	12.55	12.12	12.66	10.72
FJAT-45430	0	8.015	9.3	8.675	9.085	9.48	9.89	9.42
FJAT-45452	0	9.195	10.08	9.965	10.15	10.08	10.215	9.04
FJAT-45507	0	10.335	10.725	11.595	11.55	11.94	11.545	9.99
FJAT-45535	0	8.235	9.215	9.8	9.98	9.665	10.255	9.4
FJAT-45542	0	9.94	11.34	11.34	10.96	11.455	11.565	11.05
FJAT-45399	0	9	9.29	10.475	9.055	9.9	10.115	9.615
FJAT-45362	0	9.29	10.095	9.68	9.975	9.61	11.12	9.99
FJAT-45363	0	11.55	11.095	11.09	10.745	12.705	12.05	10.4
FJAT-45247	0	10.805	11.725	10.865	11.09	10.755	11.17	9.785
FJAT-42910	0	10.615	11.32	11.65	10.91	11.825	12.1	10.15
FJAT-41761	0	7.58	7.575	7.625	8.31	7.98	8.85	9.175
FJAT-41641	0	11.055	12.015	12.425	12.33	12.97	14.27	11.78
FJAT-41576	0	10.705	11.205	10.255	11.16	10.625	12.6	12.055
FJAT-47757	0	10.045	11.44	10.955	9.88	11.375	12.455	10.16
FJAT-41736	0	10.25	11.455	11.055	11.315	11.105	12.93	10.565
FJAT-41765	0	9.145	10.2	10.155	10.185	10.585	11.25	10.875
FJAT-41729	0	9.545	11.195	10.825	11.005	11.345	12.635	11.245
FJAT-44510	0	10.435	10.23	9.785	9.52	9.47	9.735	7.97
FJAT-41199	0	9.83	10.36	9.415	10.26	9.26	10.385	10.87
FJAT-46447	0	10.74	12.2	11.415	11.35	11.115	12.215	9.94
FJAT-47732	0	10.665	10.68	10.08	9.345	9.345	10.05	9.07
FJAT-41355	0	10.005	10.78	11.185	9.465	11.52	11.045	8.945
FJAT-41623	0	9.395	10.73	10.355	11	10.82	8.205	10.025
FJAT-41659	0	10.155	10.705	10.725	11.135	10.4	11.9	10.72
FJAT-47764	0	10.175	9.995	9.475	9.41	9.41	10.12	9.435
FJAT-45236	0	10.305	11.86	11.085	10.36	10.645	11.08	10.49
FJAT-44511	0	9.44	9.355	9.855	9.12	9.585	10.49	8.85
FJAT-45152	0	10.17	9.775	10.555	10.46	11.14	11.28	10.375
FJAT-45178	0	11.27	11.46	10.72	11.505	11.35	12.95	10.02
FJAT-45180	0	10.575	11.545	10.425	10.7	10.345	11.095	8.615
FJAT-45184	0	10.64	10.625	10.795	10.44	10.735	10.64	9.02
FJAT-45219	0	10.91	10.325	10.6	10.21	10.85	10.32	8.61
FJAT-45234	0	11.515	11.055	11.13	10.205	10.495	10.995	8.07
FJAT-46477	0	10.69	10.435	10.785	9.805	11.4	10.9	8.59
FJAT-45222	0	9.765	10.43	11.11	10.69	10.485	10.535	7.915
FJAT-27233	0	9.305	10.255	10.825	9.815	10.29	10.83	9.15
FJAT-41143	0	9.27	9.405	9.15	10.05	9.59	9.585	9.44
FJAT-41148	0	6.76	7.335	8.405	9.125	8.57	8.375	8.64
FJAT-41180	0	7.715	7.13	7.465	8.43	7.475	8.105	8.89
FJAT-41430	0	10.73	11.89	11.06	11.355	11.88	12.58	11.04
FJAT-41682	0	11.025	10.825	9.57	10.02	9.785	10.72	10
FJAT-41565	0	10.385	10.31	10.065	11.07	10.675	11.47	10.62

## Sheet: Salinity
The colony diameter (mm) of 43 Shouchella clausii strains under different salinity concentration (w/v)
Strain	0	0.01	0.02	0.03	0.04	0.05	0.06	0.07	0.1	15%(28d)	0.2
FJAT-45335	9.67	14.44	13.985	13.81	13.315	12.015	11.11	9.835	6.22	6.515	0
FJAT-45430	8.58	11.37	11.07	10.375	10.56	9.425	9.705	7.82	5.695	5.205	0
FJAT-45452	7.925	11.52	10.86	11.15	10.345	10.02	10.165	9.375	6.17	5.75	0
FJAT-45507	9.08	13.44	12.005	13.2	11.935	11.245	9.695	9.45	5.65	4.785	0
FJAT-45535	8.875	11.11	11.405	10.505	10.735	9.185	7.955	6.865	4.88	0	0
FJAT-45542	9.11	14.16	14.01	13.05	12.66	10.345	10.475	9.58	6.17	6.015	0
FJAT-45399	8.2	11.76	11.89	11.645	10.415	9.295	8.465	7.3	5.015	6.33	0
FJAT-45362	7.57	11.71	11.62	11.885	10.665	8.38	7.365	7.01	4.985	thin	0
FJAT-45363	10.015	13.99	13.105	12.09	11.765	9.54	8.6	7.915	5.5	0	0
FJAT-45247	9.575	11.905	11.27	11.73	9.485	8.71	7.945	7.015	5.36	0	0
FJAT-42910	8.555	13.655	12.09	11.22	7.515	9.03	8.205	7.605	6.045	0.1	0
FJAT-41761	8.705	9.195	9.335	9.655	8.495	8.24	8.55	8.335	5.885	5.6	0
FJAT-41641	10.47	16.31	16.2	13.975	12.355	11.46	11.455	10.445	6.775	5.77	0
FJAT-41576	8.78	13.255	12.71	12.335	11.775	10.01	8.92	8.995	6.55	5.48	0
FJAT-47757	8.535	13.805	14.685	14.015	10.05	9.725	8.63	7.775	5.715	0	0
FJAT-41736	9.295	14.155	14.105	12.225	10.165	8.625	8.195	7.505	5.615	0	0
FJAT-41765	8.355	11.88	12.535	12.06	11.6	9.785	9.68	9.27	7.16	5.81	0
FJAT-41729	8.735	13.025	12.765	13.16	11.77	10.28	9.55	8.585	6.985	5.68	0
FJAT-44510	9.185	10.97	10.3	10.315	9.295	8.005	7.85	7.38	5.825	thin	0
FJAT-41199	8.52	11.585	11.735	11.645	11.21	11.11	10.395	9.665	6.1	5.405	0
FJAT-46447	9.66	14.235	14.285	12.49	11.78	9.535	8.485	7.455	4.84	0	0
FJAT-47732	8.71	12.635	10.98	11.115	10.505	9.21	8.56	7.495	5.91	thin	0
FJAT-41355	8.65	12.45	13.395	12.435	11.075	9.55	8.41	7.69	5.51	5.075	0
FJAT-41623	7.71	13.13	13.48	12.365	10.34	9.94	8.945	8.995	6.32	5.7	0
FJAT-41659	7.855	13.74	15.455	13.86	12.55	11.06	9.755	8.055	6.74	5.915	0
FJAT-47764	7.465	11.415	11.475	11	9.87	9	8.365	7.595	6.115	thin	0
FJAT-45236	8.61	13.575	13.685	12.21	11.68	9.97	8.32	6.89	5.635	thin	0
FJAT-44511	9.38	11.09	11.49	11.11	10.475	8.8	8.485	8.06	6.24	5.32	0
FJAT-45152	8.88	12.79	12.085	11.9	11.285	10.35	9.44	8.84	7.72	6.355	0
FJAT-45178	8.545	13.84	14.145	14.045	13	10.79	9.515	8.495	5.81	5.77	0
FJAT-45180	8.955	12.05	12.63	11.71	11.115	9.925	9.255	8.2	6.785	5.85	0
FJAT-45184	8.805	13.035	11.93	11.885	10.795	10.015	9.31	8.52	6.925	5.41	0
FJAT-45219	9.17	12.39	11.905	11.625	10.53	8.36	7.56	7.26	6.07	5.43	0
FJAT-45234	9.325	12.66	12.165	11.765	10.55	9.3	8.39	8.27	6.35	4.765	0
FJAT-46477	9.135	12.975	12.67	12.02	11.475	8.835	7.64	7.74	5.88	5.19	0
FJAT-45222	9.575	13.355	12.985	12.675	12.015	10.555	10.335	9.225	7.415	5.705	0
FJAT-27233	9.065	12.64	11.99	10.42	10.305	8.89	8.205	7.34	5.765	0	0
FJAT-41143	8.215	10.5	12.185	11.955	11.03	11.44	11.445	9.995	6.56	5.675	0
FJAT-41148	9.205	9.575	10.11	9.335	8.84	7.785	7.845	6.645	6.01	5.125	0
FJAT-41180	8.74	9.475	10.445	9.37	9.345	9.84	9.305	8.94	6.905	4.885	0
FJAT-41430	8.535	13.935	14.03	13.98	12.935	10.255	9.99	9.52	7.51	5.04	0
FJAT-41682	8.51	11.605	11.275	10.935	10.625	9.14	8.225	7.305	5.955	5.075	0
FJAT-41565	9.02	13.355	13.87	13.47	10.92	10.125	9.025	8.67	6.85	5.18	0
