# Supplementary material for: Comparative Genomics and In Vitro Experiments Provide Insight into the Adaptation and Probiotic Properties of Shouchella clausii
Source: Microorganisms. 2024 Oct 25;12(11):2143. doi: 10.3390/microorganisms12112143 (PMC11596458; doi:10.3390/microorganisms12112143)
Supplement: Supplementary file 1 [file microorganisms-12-02143-s001.zip › Table S4 Genetic basis for Shouchella clausii strains adaptation to diverse habitats.xlsx]

## Sheet: Sheet1
Genetic basis for Shouchella clausii strains adaptation to diverse habitats
Strain	HSP20	HSP33	HSP90A, htpG	HSPA9 dnaK	DnaJ	GrpE	groES, HSPE1	groEL, HSPD1	cspA	cspB	cspC	NhaC family	CPA1 family (TC 2.A.36)	CPA3 family (TC 2.A.63)-Multicomponent Na+:H+ antiporter, MrpA-G (TC 2.A.63.1.4)
												Na+:H+ Antiporter Family (NhaC, TC 2.A.35)	TC.CPA1(H+ antiporter, CPA1 family)	MrpA	MrpB	MrpC	MrpD	MrpE	MrpF	MrpG
FJAT-27333	0	1	1	1	1	1	1	1	2	0	0	2	1	2	2	2	2	2	2	2
FJAT-41143	0	1	1	1	1	1	1	1	2	0	0	2	1	2	2	2	2	2	2	2
FJAT-41148	0	1	1	1	1	1	1	1	2	0	0	2	1	2	2	2	2	2	2	2
FJAT-41180	0	1	1	1	1	1	1	1	2	0	0	2	1	2	2	2	2	2	2	2
FJAT-41199	0	1	1	1	1	1	1	1	2	0	0	2	1	2	2	2	2	2	2	2
FJAT-41355	0	1	1	1	1	1	1	1	2	0	0	2	1	2	2	2	2	2	2	2
FJAT-41430	0	2	1	1	1	1	1	1	2	0	0	2	1	2	2	2	2	2	2	2
FJAT-41565	0	2	1	1	1	1	1	1	2	0	0	2	1	2	2	2	2	2	2	2
FJAT-41576	0	2	1	1	1	1	1	1	2	0	0	2	1	2	2	2	2	2	2	2
FJAT-41623	0	2	1	1	1	1	1	1	2	0	0	2	1	2	2	2	2	2	2	2
FJAT-41641	0	2	1	1	1	1	1	1	2	0	0	2	1	2	2	2	2	2	2	2
FJAT-41659	0	1	1	1	1	1	1	1	2	0	0	2	1	2	2	2	2	2	2	2
FJAT-41682	0	1	1	1	1	1	1	1	2	0	0	2	1	2	2	2	2	2	2	2
FJAT-41729	0	2	1	1	1	1	1	1	2	0	0	2	1	2	2	2	2	2	2	2
FJAT-41736	0	1	1	1	1	1	1	1	2	0	0	2	1	2	2	2	2	2	2	2
FJAT-41761	0	1	1	1	1	1	1	1	2	0	0	2	1	2	2	2	2	2	2	2
FJAT-41765	0	2	1	1	1	1	1	1	2	0	0	2	1	2	2	2	2	2	2	2
FJAT-42910	0	2	1	1	1	1	1	1	2	0	0	2	1	2	2	2	2	2	2	2
FJAT-44510	0	1	1	1	1	1	1	1	2	0	0	2	1	2	2	2	2	2	2	2
FJAT-44511	0	1	1	1	1	1	1	1	2	0	0	2	1	2	2	2	2	2	2	2
FJAT-45152	0	1	1	1	1	1	1	1	2	0	0	2	1	2	2	2	2	2	2	2
FJAT-45178	0	2	1	1	1	1	1	1	2	0	0	2	1	2	2	2	2	2	2	2
FJAT-45180	0	2	1	1	1	1	1	1	2	0	0	2	1	2	2	2	2	2	2	2
FJAT-45184	0	2	1	1	1	1	1	1	2	0	0	2	1	2	2	2	2	2	2	2
FJAT-45219	0	1	1	1	1	1	1	1	2	0	0	2	1	2	2	2	2	2	2	2
FJAT-45222	0	1	1	1	1	1	1	1	2	0	0	2	1	2	2	2	2	2	2	2
FJAT-45234	0	1	1	1	1	1	1	1	2	0	0	2	1	2	2	2	2	2	2	2
FJAT-45236	0	1	1	1	1	1	1	1	2	0	0	2	1	2	2	2	2	2	2	2
FJAT-45247	0	1	1	1	1	1	1	1	2	0	0	2	1	2	2	2	2	2	2	2
FJAT-45335	0	1	1	1	1	1	1	1	2	0	0	1	0	2	2	2	2	2	2	2
FJAT-45362	0	1	1	1	1	1	1	1	2	0	0	2	1	2	2	2	2	2	2	2
FJAT-45363	0	1	1	1	1	1	1	1	2	0	0	2	1	2	2	2	2	2	2	2
FJAT-45399	0	1	1	1	1	1	1	1	2	0	0	2	0	2	2	2	2	2	2	2
FJAT-45430	0	1	1	1	1	1	1	1	2	0	0	2	1	2	2	2	2	2	2	2
FJAT-45452	0	2	1	1	1	1	1	1	2	0	0	2	0	2	2	2	2	2	2	2
FJAT-45507	0	1	1	1	1	1	1	1	2	0	0	2	1	2	2	2	2	2	2	2
FJAT-45535	0	2	1	1	1	1	1	1	2	0	0	2	1	2	2	2	2	2	2	2
FJAT-45542	1	1	1	1	1	1	1	1	2	0	0	2	1	2	2	2	2	2	2	2
FJAT-46447	0	1	1	1	1	1	1	1	2	0	0	2	1	2	2	2	2	2	2	2
FJAT-46477	0	1	1	1	1	1	1	1	2	0	0	2	1	2	2	2	2	2	2	2
FJAT-47732	0	1	1	1	1	1	1	1	2	0	0	2	1	2	2	2	2	2	2	2
FJAT-47757	0	1	1	1	1	1	1	1	2	0	0	2	1	2	2	2	2	2	2	2
FJAT-47764	0	1	1	1	1	1	1	1	2	0	0	2	1	2	2	2	2	2	2	2
