# Supplementary material for: Comparative Genomics and In Vitro Experiments Provide Insight into the Adaptation and Probiotic Properties of Shouchella clausii
Source: Microorganisms. 2024 Oct 25;12(11):2143. doi: 10.3390/microorganisms12112143 (PMC11596458; doi:10.3390/microorganisms12112143)
Supplement: Supplementary file 1 [file microorganisms-12-02143-s001.zip › Table S5 CAZyme genes of 43 isolated strains.xlsx]

## Sheet: GH_family
	glycoside hydrolase
#CAZy_family	GH0	GH1	GH105	GH125	GH127	GH144	GH16	GH18	GH19	GH2	GH23	GH25	GH28	GH3	GH31	GH32	GH38	GH38	GH4	GH42	GH51	GH53	GH5_8	GH67	GH73	GH78	GH81	GH85	GH88	GH95	GH59	GH140	GH39	GH13_11	GH13_12	GH13_19	GH13_20	GH13_29	GH43_11	GH43_12	GH43_35	GH43_4
27333	2	5	1	0	1	1	1	2	3	1	4	0	2	2	2	5	0	0	6	2	2	1	1	1	2	1	1	0	1	1	0	0	0	1	0	1	1	1	1	1	0	1
41143	2	4	1	1	1	1	1	2	3	1	6	0	1	2	2	6	2	0	6	1	2	1	0	1	3	1	1	1	1	1	0	0	0	1	0	1	1	1	1	1	1	2
41148	2	5	1	1	1	1	1	2	3	1	6	0	1	2	2	6	2	0	6	1	2	1	0	1	3	1	1	1	1	1	0	0	0	1	0	1	1	1	1	1	1	1
41180	2	7	1	1	1	1	1	2	3	1	6	0	2	2	2	6	2	0	6	1	2	1	0	1	3	1	1	1	1	1	0	0	0	1	0	1	1	1	1	1	1	2
41199	2	5	1	1	1	1	1	2	3	1	6	0	1	2	2	6	2	0	6	1	2	1	0	1	1	1	1	1	1	1	0	0	0	1	0	1	1	1	1	1	1	2
41355	2	5	1	0	1	1	1	2	3	1	5	1	2	2	2	6	0	0	6	2	2	1	1	1	2	1	1	0	1	1	0	0	0	1	0	1	1	1	1	1	0	1
41430	2	6	1	0	1	1	1	2	3	1	6	0	2	2	2	6	1	0	5	3	2	1	1	1	2	0	1	0	1	1	0	0	0	1	0	1	1	1	1	1	0	1
41565	2	7	1	0	1	1	1	2	3	1	6	0	2	2	2	6	1	0	5	3	2	1	1	1	2	1	1	0	1	1	0	0	0	1	0	1	1	1	1	1	1	1
41576	2	6	1	0	1	1	1	2	3	1	6	2	2	2	2	6	1	0	5	3	2	1	1	1	2	0	1	0	1	1	0	0	0	1	0	1	1	1	1	1	0	1
41623	4	6	1	0	1	1	1	2	3	1	7	0	2	2	2	6	1	0	5	3	2	1	1	1	2	0	1	0	1	1	0	0	0	1	0	1	1	1	1	1	0	1
41641	2	7	1	0	1	1	1	2	3	1	7	0	2	2	2	6	1	0	5	3	2	1	1	1	2	0	1	0	0	1	0	0	0	1	0	1	1	1	1	1	0	1
41659	2	6	1	0	1	1	1	2	3	1	7	0	2	2	2	6	1	0	5	3	2	1	1	1	2	0	1	0	1	1	0	0	0	1	0	1	1	1	1	1	0	1
41682	2	5	1	0	1	1	1	2	3	1	4	0	2	2	2	6	0	0	6	2	2	1	0	1	2	0	1	0	1	1	0	0	0	1	0	1	1	1	1	1	0	1
41729	3	6	1	0	1	1	1	2	3	1	8	1	2	3	2	6	1	0	5	3	2	1	1	1	2	1	1	0	1	1	0	0	0	1	0	1	1	1	1	1	0	1
41736	2	4	1	0	1	1	1	2	3	1	4	0	2	2	2	5	0	0	6	2	2	1	1	1	2	1	1	0	1	1	0	0	0	1	0	1	1	1	1	1	0	1
41761	2	6	1	1	1	1	1	2	3	1	8	0	2	3	2	6	0	2	6	1	2	1	0	1	2	1	1	1	1	1	0	0	0	1	0	1	1	1	1	1	1	2
41765	4	6	1	0	1	1	1	2	3	1	7	2	2	2	2	6	1	0	5	3	2	1	1	1	2	0	1	0	1	1	0	0	0	1	0	1	1	1	1	1	0	1
42910	2	4	1	1	1	1	1	2	3	1	4	0	2	2	2	6	0	2	6	2	2	1	0	1	2	1	1	1	1	1	0	0	0	1	0	1	1	1	1	1	0	1
44510	2	3	1	0	1	1	1	2	3	1	5	0	2	2	2	6	0	0	6	2	2	1	0	1	2	0	1	0	1	1	0	0	0	1	0	1	1	1	1	1	0	1
44511	2	3	1	0	1	1	1	2	3	1	5	0	2	2	2	6	0	0	6	2	2	1	0	1	2	0	1	0	1	1	0	0	0	1	0	1	1	1	1	1	0	1
45152	5	7	1	0	1	1	1	2	3	1	6	1	2	3	2	6	0	0	6	2	2	1	1	1	1	1	1	0	1	1	0	0	0	1	0	1	1	1	1	1	0	1
45178	3	9	1	1	1	1	1	2	3	1	6	0	2	2	2	6	0	2	6	2	2	1	1	1	2	0	1	1	2	1	1	0	0	1	0	1	1	1	1	1	0	1
45180	3	9	1	1	1	1	1	2	3	1	7	1	2	2	2	6	0	2	6	2	2	1	1	1	1	0	1	1	2	1	1	0	0	1	0	1	1	1	1	1	0	1
45184	3	9	1	1	1	1	1	2	3	1	7	1	2	2	2	6	0	2	6	2	2	1	1	1	2	0	1	1	2	1	1	0	0	1	0	1	1	1	1	1	0	1
45219	2	3	1	0	1	1	1	2	3	1	4	0	2	2	2	4	0	0	6	2	2	1	0	1	2	0	1	0	1	1	0	0	0	1	0	1	1	1	1	1	0	1
45222	3	7	1	1	1	1	1	2	3	1	6	0	2	2	2	6	0	2	6	2	2	1	1	1	2	0	1	1	1	1	0	0	0	1	0	1	1	1	1	1	0	1
45234	3	5	1	1	1	1	1	2	3	1	5	1	2	2	2	6	0	2	6	1	2	0	1	1	2	0	1	1	1	1	0	0	0	1	0	1	1	1	1	1	0	1
45236	3	8	1	1	1	1	1	2	3	1	4	0	2	2	2	6	0	2	6	2	2	1	1	1	2	1	1	1	1	1	0	0	0	1	0	1	1	1	1	1	0	1
45247	2	5	1	1	1	1	1	2	3	1	4	0	2	2	2	5	0	2	6	2	2	1	0	1	2	0	1	1	1	1	0	0	0	1	0	1	1	1	1	1	0	1
45335	1	12	1	1	1	1	1	2	2	2	3	0	2	4	2	3	0	2	6	1	2	1	0	1	2	1	1	1	2	1	1	0	0	1	0	0	0	1	1	2	0	1
45362	2	3	1	0	1	1	1	2	3	1	7	1	2	3	2	7	0	0	5	1	2	0	1	1	2	1	1	0	1	1	0	0	0	1	0	1	1	1	1	1	0	1
45363	5	9	1	1	1	1	1	2	3	0	7	1	2	2	1	7	0	2	7	2	2	1	1	1	3	0	1	1	2	1	1	0	0	1	0	1	1	1	1	1	0	1
45399	3	15	1	1	1	1	1	2	3	3	6	0	2	7	2	7	0	2	6	2	2	1	1	1	5	1	1	1	2	1	1	1	0	1	0	1	1	1	1	2	0	1
45430	2	9	1	1	1	1	1	2	2	1	6	0	2	2	2	7	0	2	5	2	2	1	1	1	2	0	1	1	1	1	0	0	0	1	0	1	1	1	1	1	0	1
45452	4	9	1	1	1	1	1	3	4	1	7	1	3	2	2	7	0	2	6	2	2	1	1	1	2	0	1	1	2	1	1	0	0	1	0	1	1	1	1	1	0	1
45507	3	7	1	1	1	1	1	2	3	1	6	0	2	3	2	7	0	2	6	2	2	1	1	1	2	1	1	1	2	1	1	0	0	1	0	1	1	1	1	1	0	1
45535	2	5	1	0	1	1	1	2	3	1	6	0	2	2	2	6	0	0	5	1	2	0	1	1	2	0	1	0	1	1	0	0	0	1	1	1	1	1	1	1	0	1
45542	3	5	1	1	1	1	1	2	3	1	6	0	2	2	2	7	0	0	6	2	2	1	1	1	2	0	1	0	2	1	1	0	1	1	0	0	1	1	1	1	0	1
46447	2	4	1	0	1	1	1	2	3	1	4	0	2	2	2	5	0	0	6	2	2	1	1	1	2	1	1	0	1	1	0	0	0	1	0	1	1	1	1	1	0	1
46477	3	6	1	1	1	1	1	2	3	1	4	1	2	2	2	5	0	2	6	2	2	1	1	1	2	0	1	1	1	1	0	0	0	1	0	1	1	1	1	1	0	1
47732	2	4	1	1	1	1	1	2	3	1	4	0	2	2	2	5	0	2	6	2	2	1	1	1	2	0	1	1	1	1	0	0	0	1	0	1	1	1	1	1	0	1
47757	3	5	1	0	1	1	1	2	3	1	5	1	2	2	2	6	0	0	6	2	2	1	1	1	2	1	1	0	1	1	0	0	0	1	0	1	1	1	1	1	0	1
47764	3	7	1	1	1	1	1	2	3	1	4	0	2	3	2	5	0	2	6	2	2	1	1	1	2	2	1	1	1	1	0	0	0	1	0	1	1	1	1	1	0	1

## Sheet: CE_family
			carbohydrate esterase
#CAZy_family	CE0	CE12	CE14	CE4	CE6	CE7	CE9
27333	2	1	1	6	1	1	3
41143	1	0	1	7	0	1	3
41148	1	0	1	6	0	1	3
41180	1	0	1	7	0	1	3
41199	1	0	1	7	0	1	3
41355	2	1	1	6	1	1	3
41430	1	1	1	8	1	1	3
41565	1	1	1	8	1	1	3
41576	1	1	1	8	1	1	3
41623	1	1	1	8	1	1	3
41641	1	1	1	8	1	1	3
41659	1	1	1	8	1	1	3
41682	2	1	1	6	1	1	3
41729	1	1	1	8	1	1	3
41736	3	1	1	6	0	1	3
41761	1	0	1	7	0	1	3
41765	1	1	1	8	1	1	3
42910	3	1	1	6	1	1	3
44510	2	1	1	6	1	1	3
44511	2	1	1	6	1	1	3
45152	1	1	1	8	1	1	3
45178	1	1	1	8	1	1	3
45180	1	1	1	8	1	1	3
45184	1	1	1	8	1	1	3
45219	2	1	1	6	1	1	3
45222	1	1	1	7	1	1	3
45234	3	1	1	6	1	1	3
45236	2	1	1	6	1	1	3
45247	2	1	1	6	1	1	3
45335	2	1	1	7	1	1	2
45362	2	1	1	6	1	1	3
45363	0	1	1	8	1	1	3
45399	1	1	1	8	1	1	3
45430	0	1	1	6	1	1	3
45452	1	0	1	8	1	1	2
45507	0	1	1	7	1	1	3
45535	2	1	1	6	1	1	3
45542	2	1	1	7	1	1	3
46447	3	1	1	6	0	1	3
46477	3	1	1	6	1	1	3
47732	2	1	1	6	1	1	3
47757	3	1	1	6	0	1	3
47764	2	1	1	6	1	1	3

## Sheet: PL_family
		polysaccharide lyase
#CAZy_family	PL0	PL10	PL11_1	PL1_5	PL9_2
27333	0	1	1	1	1
41143	0	1	1	1	1
41148	0	1	1	1	1
41180	0	1	1	1	1
41199	0	1	1	1	1
41355	0	1	1	1	1
41430	0	1	1	1	1
41565	0	1	1	1	1
41576	0	1	1	1	1
41623	0	1	1	1	1
41641	0	1	1	1	1
41659	0	1	1	1	1
41682	0	1	1	1	1
41729	0	1	1	2	1
41736	0	1	1	1	1
41761	0	1	1	1	1
41765	0	1	1	2	1
42910	0	1	1	1	1
44510	0	1	1	1	1
44511	0	1	1	1	1
45152	0	1	1	1	1
45178	1	1	2	1	1
45180	1	1	2	1	1
45184	1	1	2	1	1
45219	0	1	1	1	1
45222	0	1	1	1	1
45234	0	1	1	1	1
45236	0	1	1	1	1
45247	0	1	1	1	1
45335	0	1	1	2	1
45362	0	1	1	1	1
45363	1	1	1	1	1
45399	1	1	1	1	2
45430	0	1	1	0	1
45452	0	1	1	1	1
45507	1	1	1	1	1
45535	0	1	1	1	1
45542	1	1	1	1	1
46447	0	1	1	1	1
46477	0	1	1	1	1
47732	0	1	1	1	1
47757	0	1	1	1	1
47764	0	1	1	1	1

## Sheet: CBM_family
				carbohydrate-binding module
#CAZy_family	CBM0	CBM12	CBM13	CBM16	CBM48	CBM5	CBM50	CBM51
27333	1	1	1	0	1	3	19	0
41143	1	1	1	0	1	3	18	0
41148	1	1	1	0	1	3	18	0
41180	1	1	1	0	1	3	18	0
41199	1	1	1	0	1	3	18	0
41355	1	1	1	1	1	3	23	0
41430	1	1	1	0	1	3	19	0
41565	1	1	1	0	1	3	18	0
41576	1	1	1	0	1	3	20	0
41623	1	1	1	0	1	3	21	0
41641	1	1	1	0	1	3	20	0
41659	1	1	1	0	1	3	18	0
41682	1	1	1	1	1	3	19	0
41729	1	1	1	0	1	3	18	0
41736	1	1	1	0	1	3	20	0
41761	0	1	1	0	1	3	19	0
41765	1	1	1	0	1	3	18	0
42910	1	1	1	0	1	3	19	0
44510	1	1	1	1	1	3	20	0
44511	1	1	1	1	1	3	20	0
45152	1	1	1	0	1	2	21	0
45178	0	1	1	0	1	3	19	0
45180	0	1	1	0	1	3	20	0
45184	0	1	1	0	1	3	20	0
45219	0	1	1	1	1	3	19	0
45222	0	1	1	0	1	3	19	0
45234	1	1	1	1	1	3	20	0
45236	1	1	1	1	1	3	20	0
45247	1	1	1	1	1	3	21	0
45335	0	2	0	0	1	2	17	0
45362	1	1	1	0	1	3	20	0
45363	0	1	1	0	1	2	21	0
45399	1	1	1	0	1	3	19	0
45430	0	1	1	0	1	3	19	0
45452	0	1	1	0	1	2	50	1
45507	0	1	1	0	1	2	19	0
45535	1	1	1	2	1	3	19	0
45542	0	1	1	0	1	2	19	0
46447	1	1	1	0	1	3	19	0
46477	1	1	1	1	1	3	20	0
47732	1	1	1	1	1	3	21	0
47757	1	1	1	0	1	3	20	0
47764	1	1	1	0	1	3	20	0

## Sheet: GT_family
				glycosyl transferases
#CAZy_family	GT1	GT2	GT26	GT28	GT30	GT4	GT45	GT51	GT8
27333	1	13	2	2	1	12	1	5	1
41143	2	15	2	2	1	11	1	5	1
41148	1	15	2	2	1	13	1	5	1
41180	4	17	2	2	1	10	1	5	1
41199	2	15	2	2	1	11	1	5	1
41355	1	16	2	2	1	13	1	5	1
41430	1	16	1	2	1	11	1	5	1
41565	2	15	2	2	1	14	1	5	1
41576	1	16	1	2	1	11	1	5	1
41623	1	16	1	2	1	11	1	5	1
41641	1	16	1	2	1	13	1	5	1
41659	1	16	1	2	1	11	1	5	1
41682	3	15	2	2	1	11	1	5	1
41729	2	17	1	2	1	12	1	5	1
41736	1	15	1	2	1	11	1	5	1
41761	1	15	2	2	1	12	1	5	1
41765	2	16	2	2	1	13	1	5	1
42910	0	14	2	2	1	13	1	5	1
44510	0	15	2	2	1	14	1	5	1
44511	0	15	2	2	1	14	1	5	1
45152	1	17	1	2	1	15	1	5	1
45178	3	16	1	2	1	16	1	5	1
45180	1	15	2	2	1	16	1	5	1
45184	1	15	2	2	1	16	1	5	1
45219	1	15	2	2	1	14	1	5	1
45222	1	16	2	2	1	15	1	5	1
45234	0	15	1	2	1	13	1	5	1
45236	1	16	2	2	1	13	1	5	1
45247	1	14	2	2	1	13	1	5	1
45335	2	18	2	1	1	13	0	5	1
45362	1	16	1	2	1	11	1	5	1
45363	1	15	2	2	1	16	1	5	1
45399	1	22	2	3	1	15	1	5	2
45430	1	16	1	1	1	12	1	5	1
45452	1	14	2	2	1	15	1	5	1
45507	1	16	1	2	1	15	1	5	1
45535	2	16	1	2	1	12	1	5	1
45542	1	15	2	2	1	15	1	5	1
46447	1	15	1	2	1	11	1	5	1
46477	1	16	2	2	1	13	1	5	1
47732	1	15	2	2	1	12	1	5	1
47757	1	14	1	2	1	11	1	5	1
47764	2	15	2	2	1	11	1	5	1
