# Supplementary material for: Comparative Genomics and In Vitro Experiments Provide Insight into the Adaptation and Probiotic Properties of Shouchella clausii
Source: Microorganisms. 2024 Oct 25;12(11):2143. doi: 10.3390/microorganisms12112143 (PMC11596458; doi:10.3390/microorganisms12112143)
Supplement: Supplementary file 1 [file microorganisms-12-02143-s001.zip › Table S6 The degrading ability of amylase, protease, and cellulase of 43 isolated strains.xlsx]

## Sheet: Sheet1
The degrading ability of amylase, protease, and cellulase of 43 isolated strains					Note: In the enzyme activity experiment, the more "+" represents higher enzyme activity, "-" represents no enzyme activity
Strain	Enzyme activities
	Protease	Cellulase	Amylase
FJAT-27233	+	-	-
FJAT-41143	+	-	-
FJAT-41148	+	-	-
FJAT-41180	+	+	-
FJAT-41199	+	-	-
FJAT-41355	+	+	-
FJAT-41430	+	+	-
FJAT-41565	+	-	-
FJAT-41576	+	-	-
FJAT-41623	+	-	-
FJAT-41641	+	-	-
FJAT-41659	+	-	-
FJAT-41682	+	-	-
FJAT-41729	+	-	-
FJAT-41736	+	-	-
FJAT-41761	+	-	-
FJAT-41765	+	+	-
FJAT-42910	+	+	-
FJAT-44510	+	-	-
FJAT-44511	+	-	-
FJAT-45152	+	-	-
FJAT-45178	+	-	-
FJAT-45180	+	-	-
FJAT-45184	+	-	-
FJAT-45219	+	-	-
FJAT-45222	+	-	-
FJAT-45234	+	-	-
FJAT-45236	+	-	-
FJAT-45247	+	-	-
FJAT-45335	+	-	-
FJAT-45362	+	+	-
FJAT-45363	+	+	-
FJAT-45399	+	+	-
FJAT-45430	+	+	-
FJAT-45452	+	-	-
FJAT-45507	+	+	-
FJAT-45535	+	-	-
FJAT-45542	+	-	-
FJAT-46447	+	+	-
FJAT-46477	+	-	-
FJAT-47732	+	-	-
FJAT-47757	+	-	-
FJAT-47764	+	-	-
