# Supplementary material for: Comparative Genomics and In Vitro Experiments Provide Insight into the Adaptation and Probiotic Properties of Shouchella clausii
Source: Microorganisms. 2024 Oct 25;12(11):2143. doi: 10.3390/microorganisms12112143 (PMC11596458; doi:10.3390/microorganisms12112143)
Supplement: Supplementary file 1 [file microorganisms-12-02143-s001.zip › Table S7 Hemolysis test of 43 isolated strains using dot inuclation.xlsx]

## Sheet: Sheet1
Hemolysis test of 43 isolated strains using dot inuclation
Strain	3 d		7 d
	Diameter (mm)	type	Diameter (mm)	type
FJAT-27233	0	γ	15	α
FJAT-41143	0	γ	17	α
FJAT-41148	0	γ	15	α
FJAT-41180	0	γ	19	β
FJAT-41199	0	γ	24	α
FJAT-41355	0	γ	17	α
FJAT-41430	0	γ	22	β
FJAT-41565	0	γ	25	α
FJAT-41576	0	γ	14	β
FJAT-41623	0	γ	26	β
FJAT-41641	0	γ	16	β
FJAT-41659	0	γ	26	α
FJAT-41682	0	γ	31	α
FJAT-41729	0	γ	26	α
FJAT-41736	0	γ	26	α
FJAT-41761	0	γ	0	γ
FJAT-41765	0	γ	24	α
FJAT-42910	0	γ	17	β
FJAT-44510	0	γ	34	α
FJAT-44511	0	γ	28	α
FJAT-45152	0	γ	20	β
FJAT-45178	0	γ	25	α
FJAT-45180	0	γ	29	α
FJAT-45184	0	γ	20	α
FJAT-45219	0	γ	26	α
FJAT-45222	0	γ	12	α
FJAT-45234	0	γ	26	α
FJAT-45236	0	γ	27	α
FJAT-45247	0	γ	18	β
FJAT-45335	0	γ	20	α
FJAT-45362	0	γ	26	α
FJAT-45363	0	γ	22	α
FJAT-45399	0	γ	22	α
FJAT-45430	0	γ	25	α
FJAT-45452	0	γ	25	α
FJAT-45507	0	γ	22	α
FJAT-45535	0	γ	19	α
FJAT-45542	0	γ	27	α
FJAT-46447	0	γ	29	α
FJAT-46477	0	γ	26	α
FJAT-47732	0	γ	30	α
FJAT-47757	0	γ	26	α
FJAT-47764	0	γ	23	α
